# Supplementary material for: Unexpected frequency of the pathogenic AR CAG repeat expansion in the general population
Source: Brain. 2023 Feb 17;146(7):2723–9. doi: 10.1093/brain/awad050 (PMC10316764; doi:10.1093/brain/awad050)
Supplement: awad050_Supplementary_Data [file awad050_supplementary_data.zip]

Archive with 5 entries (5 files):
- brain-2022-01441-File006.pdf
- brain-2022-01441-File007.pdf
- brain-2022-01441-File008.pdf
- brain-2022-01441-File009.pdf
- Figure_S1.pdf
